# Supplementary material for: Kidney volume to GFR ratio predicts functional improvement after revascularization in atheromatous renal artery stenosis
Source: PLoS One. 2017 Jun 8;12(6):e0177178. doi: 10.1371/journal.pone.0177178 (PMC5464522; doi:10.1371/journal.pone.0177178)
Supplement: S1 Fig — (XLSX) [file pone.0177178.s001.xlsx]

## Sheet: Survival
Trial number	Response	Predicted response	RIP	FUyears	RRT censor	Age	Gender	Prev MI	DM	GFR	SBP
1	0	2	0	8.73	0	68	1	0	0	75	138
2	1	1	1	7.64	1	68	1	0	1	21	152
3	0	1	0	8.65	0	73	1	0	0	49	163
4	0	2	0	8.55	0	70	1	0	1	31	172
5	1	2	1	5.1	0	74	1	1	1	36	186
6	0	2	1	3.03	0	74	1	1	0	37	103
7	0	2	1	4.1	0	54	1	1	1	90	133
8	1	2	0	8.37	0	60	2	0	0	90	171
9	1	1	1	0.97	0	81	2	0	1	14	156
10	0	2	0	8.3	0	73	1	1	0	29	119
11	0	2	1	6.53	0	72	1	1	0	49	132
12	0	2	1	1.94	0	76	2	0	0	28	156
14	0	2	0	8.22	0	64	2	1	0	74	206
15	0	2	1	3.27	0	76	2	0	1	35	131
20	0	1	1	0.85	0	76	1	0	0	21	214
22	2	3	0	8.07	0	68	1	0	0	68	160
23	2	3	0	8.07	0	61	2	0	0	67	108
24	2	3	0	8.07	0	63	1	0	0	73	120
25	0	2	0	8.04	0	78	1	1	0	44	112
26	1	2	0	8.01	0	72	1	1	1	71	123
27	2	3	0	7.99	0	40	2	0	0	57	158
29	1	1	0	7.95	0	51	2	0	0	43	119
30	0	2	0	7.92	0	62	2	1	0	36	213
31	2	3	0	7.78	0	46	1	0	0	83	145
32	1	1	0	7.84	1	76	1	1	0	24	161
33	2	3	0	7.76	0	64	1	1	0	51	160
34	0	1	0	7.74	0	73	1	0	1	30	134
35	2	3	1	6.77	0	50	1	0	1	33	204
38	2	3	0	7.59	0	81	2	0	0	56	160
41	2	3	0	7.57	1	39	1	0	0	32	139
42	2	3	0	7.55	0	59	2	0	0	36	130
45	2	3	0	7.48	0	63	2	0	0	90	220
47	0	2	1	0.78	0	82	1	0	1	37	169
48	1	1	1	7.05	0	60	1	0	0	12	184
49	0	1	1	3.08	1	51	1	1	1	17	205
50	1	1	1	4.96	0	66	2	0	0	28	198
51	1	1	0	6.79	0	77	2	0	1	29	140
53	0	1	0	6.69	1	62	1	0	0	70	175
54	0	2	0	6.69	0	53	1	0	0	73	148
55	2	3	0	6.65	0	69	2	0	1	50	130
56	0	2	1	1.73	0	66	2	1	0	30	170
57	0	1	1	1.73	0	78	2	0	1	19	169
58	2	3	1	0.05	0	58	1	1	1	90	107
62	2	3	0	6.12	0	71	2	0	1	51	139

## Sheet: isoSKGFR boxplot
STAGE	Kidney_type	OUTCOME	Median_PV	q25_PV	q75_PV	min_PV	max_PV
Baseline	Contralateral kidney	Stable	5.25035	4.89356	9.08961	3.63413	21.7581
Baseline	Contralateral kidney	Improved	14.4583	10.9178	18.6857	8.27084	23.7182
Baseline	Contralateral kidney	Deteriorated	7.37171	7.32266	11.7023	7.2746	16.0329
Baseline	Stented kidney	Stable	6.47	4.58324	7.55041	3.56574	16.6635
Baseline	Stented kidney	Improved	15.8192	7.22868	25.3019	3.84659	51.5201
Baseline	Stented kidney	Deteriorated	6.02306	4.76107	6.46048	3.29222	18.9442
Follow_up	Contralateral kidney	Stable	5.55754	4.51137	7.10653	0.001	18.6766
Follow_up	Contralateral kidney	Improved	16.1695	13.5884	17.8313	7.78321	20.8798
Follow_up	Contralateral kidney	Deteriorated	12.0762	10.1912	16.2718	8.30715	20.4674
Follow_up	Stented kidney	Stable	5.78915	4.41686	7.1967	0.001	13.4956
Follow_up	Stented kidney	Improved	6.59012	4.68203	17.9942	3.16507	28.6468
Follow_up	Stented kidney	Deteriorated	8.4269	6.01644	14.1053	4.07403	32.7178
